# Supplementary material for: Expression and function of mechanosensitive ion channels in human valve interstitial cells
Source: PLoS One. 2020 Oct 15;15(10):e0240532. doi: 10.1371/journal.pone.0240532 (PMC7561104; doi:10.1371/journal.pone.0240532)
Supplement: S1 Raw images — (ZIP) [file pone.0240532.s004.zip]

Archive with 3 entries (2 files):
- PONE-D-20-10990 Western Blots Fig2_Fig3_FigS1_FigS2.pdf
- __MACOSX/
- __MACOSX/._PONE-D-20-10990 Western Blots Fig2_Fig3_FigS1_FigS2.pdf
